# Supplementary material for: RNautophagic regulation of DNMT3a‐dependent DNA methylation by Linc00942 enhances chemoresistance in gastric cancer
Source: Clin Transl Med. 2023 Jul 21;13(7):e1337. doi: 10.1002/ctm2.1337 (PMC10359971; doi:10.1002/ctm2.1337)
Supplement: Supplementary file 1 — Supporting information [file CTM2-13-e1337-s003.xlsx]

## Sheet: Table S1
Table S1: Regents and resources
REAGENT or RESOURCE			SOURCE			IDENTIFIER
Antibodies
Rabbit Monoclonal anti-DNMT3a			Abcam			ab188470
Rabbit Polyclonal anti-LC3B			NOVUS			NB100-2220
Rabbit Polyclonal anti-p62/SQSTM1			MBL			pm045
Mouse Monoclonal anti-Tubulin			Sigma			T5168
Rabbit Polyclonal anti-DNMT3b			Abcam			ab2851
Mouse Monoclonal anti-DNMT1			Abcam			ab13537
Rabbit anti-cleaved-Caspase 3			CST			9661S
Rabbit anti-cleaved-PARP			CST			9541S
Rabbit Polyclonal anti-METTL3			Abclonal			a8370
Rabbit Polyclonal anti-METTL14			Abclonal			a8530
Rabbit Monoclonal anti-IGF2BP1/IMP1			CST			8482S
Rabbit Monoclonal anti-IGF2BP2/IMP2			CST			14672S
Rabbit anti-IGF2BP3//IMP3			BETHYL			A303-426A
Rabbit Monoclonal anti-HuR/ELAVL1			Abcam			AB200342
Mouse Monoclonal anti-5-mC			Zymo Research			A3001-50
Mouse Monoclonal anti-N6-methyladenosine (m6A)			Abcam			ab208577
Goat Anti-Mouse IgG (H+L) HRP			Jackson Immuno Research			111‐035‐003
Goat anti-Rabbit IgG (H+L) HRP			Jackson Immuno Research			111‐035‐003
Chemicals
chloroquine,CQ (NSC-187208)			Selleck			S6999
Everolimus (RAD001)			Selleck			S1120
Torin 1			Selleck			S2827
Decitabine			Selleck			S1200
cisplatin, DDP			MCE			HY-17394
Actinomycin D, Act D			MCE			HY-17559
RNase A			Thermo			Cat#EN0531
Recombinant RNase inhibitor			Takara			2313A
T7 RNA polymerase			Takara			2540A
Sp6 RNA polymerase			Takara			2520A
Biotin RNA Labeling Mix			Roche			11685597910
Yeast tRNA			Roche			10109495001
3M NaAc, pH5.2			Thermo Scientific			R1181
Recombinant DNase I (RNase-free)			Takara			2270B
Bovine Serum Albumin (BSA)			NEB			Catalog #: B9000S
Streptavidin Magnetic Beads			NEB			Catalog #: S1420S
UltraSYBR Green Mixture			cwBio			CW0957
MTS			Promega			G111A
Lipofectamine RNAiMAX			Invitrogen			Cat#13778150
Lipofectamine 2000			Invitrogen			Cat#11668019
Critical Commercial Assays
Magna RIPTM RBP Immunoprecipitation Kit			Millipore			No.17-700
High-capacity cDNA Reverse Transcription Kit			Applied Biosystems			4368814
RNA-quick Purification Kit			Yishan Biotechnology			RN001
TIANamp Genomic DNA Kit Extraction of genomic DNA			TIANGEN			DP304-02
PVDF membrane			Bio-Rad			1620177
Hybond-N+ membranes			GE Healthcare			Cat#RPN303B
Chemiluminescence Detection Kit for HRP			FDbio			FD8030
Chemiluminescence Detection Kit for HRP			Biological Industries			20‐500‐120
Experimental Models: Cell Lines
Human: SGC7901			National Collection of Authenticated Cell Cultures			3111C0001CCC000236
Human: BGC823						3111C0001CCC000062
Mouse: MFC						1101MOU-PUMC000143
Continued
Oligonucleotides
siRNA sequences			GenePharma			N/A
Primers for qRT-PCR			Tsingke			N/A
Software and Algorithms
The Integrative Genomics Viewer (IGV)			BroadInstitute			https://software.broadinstitute.org/software/igv/download
Gene Set Enrichment Analysis (GSEA)			BroadInstitute			http://www.gsea-msigdb.org/gsea/index.jsp
Prism 9			GraphPad			http://graphpad-prism.cn/
Starbase			N/A			https://starbase.sysu.edu.cn/
RNAInter			N/A			http://www.rnainter.org/
