# Supplementary material for: RNautophagic regulation of DNMT3a‐dependent DNA methylation by Linc00942 enhances chemoresistance in gastric cancer
Source: Clin Transl Med. 2023 Jul 21;13(7):e1337. doi: 10.1002/ctm2.1337 (PMC10359971; doi:10.1002/ctm2.1337)
Supplement: Supplementary file 2 — Supporting information [file CTM2-13-e1337-s001.xlsx]

## Sheet: Table S2
Table S2: Detail sequences of siRNAs and primers used in study
siRNA Name			Sense (5'-3')	Antisense (5'-3')		Primer name	Forward (5'-3')	Reverse (5'-3')
siDNMT3a-1#:			CCUCAGAGCUAUUACCCAATT	UUGGGUAAUAGCUCUGAGGTT		Linc00942-RT	GGTGTCTGCGGGAAACAGTAC	GAACAAAGAGTCAGGTTGTGTGG
siDNMT3a-2#:			GAUUAUUGAUGAGCGCACATT	UGUGCGCUCAUCAAUAAUCTT		Linc00942-probe	gagctcggtacccggggatccAGGCTGCCTCCGGCTTCA	tgcctgcaggtcgactctagaAGTCAGGAGTATTTTTAATCACTGTCTACA
siLinc00942-1#:			GUCUGCGGGAAACAGUACUTT	AGUACUGUUUCCCGCAGACTT		PCDH-Linc00942-OE	GCTAGCTAGCAGGCTGCCTCCGGCT	ATAAGAATGCGGCCGCAGTCAGGAGTATTTTTAATCACTGTCTACAG
siLinc00942-2#:			GGAGCUAAUCCAGAAGGAATT	UUCCUUCUGGAUUAGCUCCTT		DNMT3a-RT	AGGATAGCCAAGTTCAGCAAA	AGTGGACTGGGAAACCAAATA
siMETTL3-1#:			GCAAGAAUUCUGUGACUAUTT	AUAGUCACAGAAUUCUUGCTT		β-actin-RT	CACCAACTGGGACGACAT	ACAGCCTGGATAGCAACG
siMETTL3-2#:			GCUGCACUUCAGACGAAUUTT	AAUUCGUCUGAAGUGCAGCTT		DNMT3b-RT	CCCAGCTCTTACCTTACCATCG	GGTCCCCTATTCCAAACTCCT
siMETTL14-1#:			GGCUAAAGGAUGAGUUAAUTT	AUUAACUCAUCCUUUAGCCTT		DNMT1-RT	CCTAGCCCCAGGATTACAAGG	ACTCATCCGATTTGGCTCTTTC
siMETTL14-2#:			GGACUUGGGAUGAUAUUAUTT	AUAAUAUCAUCCCAAGUCCTT		DNMT3a-probe-pull down	tgcactgaaatggaaagggtatttgg	TCTCTTTCCGTCCCCTGCTTGTG
sip62-1#:			GUGACGAGGAAUUGACAAUTT	AUUGUCAAUUCCUCGUCACTT
sip62-2#:			GGAGUCGGAUAACUGUUCATT	UGAACAGUUAUCCGACUCCTT
siIGF2BP1-1#:			AGUGGUGAAUGUCACCUAUTT	AUAGGUGACAUUCACCACUGC
siIGF2BP1-2#:			UGGCCCAUAAUAACUUUGUTT	ACAAAGUUAUUAUGGGCCAGG
siIGF2BP2-1#:			AUAUACAACCCGGAAAGAATT	UUCUUUCCGGGUUGUAUAUGC
siIGF2BP2-2#:			GAUCUUUGGGAAACUGAAATT	UUUCAGUUUCCCAAAGAUCCG
siIGF2BP3-1#:			AGGAAUUGACGCUGUAUAATT	UUAUACAGCGUCAAUUCCUGC
siIGF2BP3-2#:			CUCAUUCUUAUUUCAAGAUTT	AUCUUGAAAUAAGAAUGAGGC
siHuR-1#:			GAGTGAAGGAGTTGAAACT
siHuR-2#:			GAGGCAATTACCAGTTTCA
Lenti-shDNMT3a			TCAGGCGCCTCAGAGCTATTA
siKIAA1429-1#			CCAUCAUCUUUAGACCUAATT	UUAGGUCUAAAGAUGAUGGTT
siKIAA1429-2#			CCUUACGUGUUCUCUGUAATT	UUACAGAGAACACGUAAGGTT
siWTAP-1#			GCGAAGUGUCGAAUGCUUATT	UAAGCAUUCGACACUUCGCTT
siWTAP-2#			GGGUAUGCAGAGUACCAUUTT	AAUGGUACUCUGCAUACCCTT
siMETTL16-1#			CCUUGAGACUCAACUAUAUTT	AUAUAGUUGAGUCUCAAGGTT
siMETTL16-2#			CCUUGAAUGGCUGGUAUUUTT	AAAUACCAGCCAUUCAAGGTT
